# Supplementary material for: TCR Repertoire Analysis Reveals Mobilization of Novel CD8+ T Cell Clones Into the Cancer-Immunity Cycle Following Anti-CD4 Antibody Administration
Source: Front Immunol. 2019 Jan 24;9:3185. doi: 10.3389/fimmu.2018.03185 (PMC6353793; doi:10.3389/fimmu.2018.03185)
Supplement: Supplementary file 1 [file Table_1.xlsx]

## Sheet: Supplementary Table S1
Supplementary Table S1. Primers used in library preparation
Primer name	Sequence (5'-3')
BioEcoP-dT25-adapter	[BiotinTEG]-AAGCAGTGGTATCAACGCAGAGTACTTTTTTTTTTTTTTTTTTTTTTTTT
anchored tagging primer	GCGGCTGAAGACGGCCTATGTTTTTTTTTTTTTTTTTTTTTTTTVN
3' WTA	AAGCAGTGGTATCAACGCAGAGT
5' WTA	GCGGCTGAAGACGGCCTATGT
Trac_in-Bio	[Biotin]-AGGTTCTGGGTTCTGGATGT
Trbc_in-Bio	[Biotin]-GGTGGAGTCACATTTCTCAGATCC
Trac_ex	TGTCAGTGATGAACGTTCCAG
Trbc_ex	TCCTTGCCATTCACCCACCA
trP1	CCTCTCTATGGGCAGTCGGTGAT
P1 Adaptor -1a	CCACTACGCCTCCGCTTTCCTCTCTATGGGCAGTCGGTGAT
P1 Adaptor -2a	ATCACCGACTGCCCATAGAGAGGAAAGCGGAGGCGTAGTGGTT
IonA-BC-Trac	CCATCTCATCCCTGCGTGTCTCCGACTCAG-[Barcode]- AGGTTCTGGGTTCTGGATGT
IonA-BC-Trbc	CCATCTCATCCCTGCGTGTCTCCGACTCAG-[Barcode]- GGTGGAGTCACATTTCTCAGATCC
aP1 Adaptor -1 and -2 were annealed to use in the library preparation.
