# Supplementary material for: TCR Repertoire Analysis Reveals Mobilization of Novel CD8+ T Cell Clones Into the Cancer-Immunity Cycle Following Anti-CD4 Antibody Administration
Source: Front Immunol. 2019 Jan 24;9:3185. doi: 10.3389/fimmu.2018.03185 (PMC6353793; doi:10.3389/fimmu.2018.03185)
Supplement: Supplementary file 2 [file Table_2.xlsx]

## Sheet: Supplementary Table S2
Supplementary Table S2. Sequencing performance of each sample (TCRα)
Sample name	Sorted cells	Reads after trimming	Aligned reads	Assembled reads	Nonfunctional filtered reads	Down sampled reads Coveragea; 5x	Passed clones
aCD4_dLN_1	100000	2697273	2517061	2095641	1672888	500000	6966
aCD4_dLN_2	100000	2067085	1936183	1595568	1266904	500000	6834
aCD4_dLN_3	100000	2214141	2042080	1658629	1314476	500000	7334
aCD4_dLN_4	100000	2064837	1887390	1571759	1261117	500000	6633
aCD4_dLN_5	100000	2069732	1900080	1531619	1216610	500000	5938
Control_dLN_1	100000	1678465	1557256	1281306	1024545	500000	5286
Control_dLN_2	100000	2898130	2584281	2185281	1763739	500000	3491
Control_dLN_3	100000	2820084	2480699	2052654	1631731	500000	5343
Control_dLN_4	100000	2661491	2344495	1934431	1530620	500000	3588
aCD4_dLNCD44hi_1	80454	2159393	2037166	1759961	1449797	402270	5893
aCD4_dLNCD44hi_2	100000	2386499	2252993	1898504	1568336	500000	6961
aCD4_dLNCD44hi_3	100000	2467873	2325673	1932743	1588007	500000	10693
aCD4_dLNCD44hi_4	100000	2478085	2311960	1918103	1551471	500000	10776
aCD4_dLNCD44hi_5	100000	2081451	1935073	1599203	1290104	500000	9391
Control_dLNCD44hi_1	49987	2076731	1916149	1590804	1288308	249935	3689
Control_dLNCD44hi_2	60632	2508643	2351392	1988861	1634578	303160	6171
Control_dLNCD44hi_3	60759	2595375	2404406	2051783	1701867	303795	5957
Control_dLNCD44hi_4	28752	2571445	2349063	2012519	1649575	143760	3509
Control_dLNCD44hi_5	36132	3068069	2810220	2369505	1834894	180660	2214
aCD4_Tumor_1	100000	2050207	1935756	1645830	1386828	500000	1094
aCD4_Tumor_2	100000	2003442	1859653	1521476	1201304	500000	1492
aCD4_Tumor_3	100000	1619048	1529717	1254888	1021088	500000	2946
aCD4_Tumor_4	100000	1850130	1762711	1424963	1253334	500000	916
aCD4_Tumor_5	100000	1768480	1638657	1359510	1031471	500000	1671
Control_Tumor_1	97532	2130871	1977530	1611434	1247941	487660	3601
Control_Tumor_2	43215	2430290	2223994	1843123	1486760	216075	2366
Control_Tumor_3	55502	991056	891044	746262	600999	277510	1545
Control_Tumor_4	94823	1023375	948213	814128	565872	474115	1727
Control_Tumor_5	50000	983894	913345	772209	591303	250000	1203
aCD4_Blood_3	26107	372024	348351	292069	245178	130535	1116
aCD4_Blood_4	13795	336988	315636	273881	228221	68975	580
aCD4_Blood_5	22382	316120	286103	244274	200423	111910	802
Control_Blood_1	15474	294976	264292	217599	176980	77370	807
Control_Blood_2	17637	278454	254567	213845	179942	88185	1009
Control_Blood_3	17379	248898	231041	196533	163502	86895	1214
Control_Blood_4	29549	264055	243954	201878	160268	147745	630
Control_Blood_5	16494	277418	255909	211220	170969	82470	299
aCoverage was defined as number of reads coding productive TCR sequence divided by number of sorted cells.
