# Supplementary material for: TCR Repertoire Analysis Reveals Mobilization of Novel CD8+ T Cell Clones Into the Cancer-Immunity Cycle Following Anti-CD4 Antibody Administration
Source: Front Immunol. 2019 Jan 24;9:3185. doi: 10.3389/fimmu.2018.03185 (PMC6353793; doi:10.3389/fimmu.2018.03185)
Supplement: Supplementary file 3 [file Table_3.xlsx]

## Sheet: Supplementary Table S3
Supplementary Table S3. Sequencing performance of each sample (TCRβ)
Sample name	Sorted cells	Reads after trimming	Aligned reads	Assembled reads	Nonfunctional filtered reads	Down sampled reads aCoverage; 9x	Passed clones
aCD4_dLNCD44hi_1	80454	2012373	1708165	1227972	1056031	724086	8659
aCD4_dLNCD44hi_2	100000	2739465	2327236	1684689	1511674	900000	11011
aCD4_dLNCD44hi_3	100000	3015633	2574089	1839441	1669623	900000	15314
aCD4_dLNCD44hi_4	100000	3550146	2901823	2037858	1829698	900000	15471
aCD4_dLNCD44hi_5	100000	2997566	2424764	1660825	1466561	900000	14084
Control_dLNCD44hi_1	49987	2094904	1595445	1058248	942422	449883	5281
Control_dLNCD44hi_2	60632	2263034	1746132	1169349	1027344	545688	8368
Control_dLNCD44hi_3	60759	3166563	2405471	1660374	1429893	546831	8226
Control_dLNCD44hi_4	28752	1006206	739735	461325	394200	258768	4599
Control_dLNCD44hi_5	36132	993611	724439	501758	442915	325188	2055
aCD4_Tumor_1	100000	2220574	1917050	1563115	1319962	900000	1449
aCD4_Tumor_2	100000	2180178	1783793	1311079	1124137	900000	1601
aCD4_Tumor_3	100000	3407781	2794441	2000078	1693014	900000	3954
aCD4_Tumor_4	100000	3492993	2415397	1744829	1391436	900000	1385
aCD4_Tumor_5	100000	3433780	2476350	1643389	1345307	900000	2157
Control_Tumor_1	97532	2295798	1692836	1186517	1035326	877788	4569
Control_Tumor_2	43215	2889692	2161293	1536873	1099932	388935	3012
Control_Tumor_3	55502	2934119	2142020	1482045	1208300	499518	1983
Control_Tumor_4	94823	2159197	1667902	1244285	876414	853407	2457
Control_Tumor_5	50000	1083541	820730	604344	510109	450000	1510
aCD4_Blood_3	26107	524874	408234	282891	245915	234963	2117
aCD4_Blood_4	13795	632680	491302	353020	307699	124155	952
aCD4_Blood_5	22382	667627	491359	317990	265526	201438	1289
Control_Blood_1	15474	504410	383364	273822	226668	139266	1244
Control_Blood_2	17637	536281	422761	272649	265379	158733	1632
Control_Blood_3	17379	512875	406953	306964	229581	156411	2127
Control_Blood_4	29549	615244	494607	362177	307182	265941	1027
Control_Blood_5	16494	540498	424043	323817	283472	148446	334
aCoverage was defined as number of reads coding productive TCR sequence divided by number of sorted cells.
